# Supplementary material for: A Facile Synthesis of TiO2–α-Ga2O3-Based Self-Powered Broad-Band UVC/UVA Photodetector and Optical Communication Study
Source: Materials (Basel). 2024 Aug 19;17(16):4103. doi: 10.3390/ma17164103 (PMC11356172; doi:10.3390/ma17164103)
Supplement: Supplementary file 1 [file materials-17-04103-s001.zip]

Archive with 1 entries (1 files):
- materials-3139121-supplementary.pdf
